# Supplementary material for: Fermented and Germinated Processing Improved the Protective Effects of Foxtail Millet Whole Grain Against Dextran Sulfate Sodium-Induced Acute Ulcerative Colitis and Gut Microbiota Dysbiosis in C57BL/6 Mice
Source: Front Nutr. 2021 Jul 29;8:694936. doi: 10.3389/fnut.2021.694936 (PMC8358663; doi:10.3389/fnut.2021.694936)
Supplement: Supplementary file 2 [file Data_Sheet_2.xlsx]

## Sheet: OTUs
	CTRL	93MD	FM	F-FM	G-FM	FG-FM	taxonomy
OTU2	2.0b±0.8	11291.4a±3401.0	4040.2ab±2720.2	25.6b±8.0	4443.6ab±4381.7	6.8b±2.0	k__Bacteria; p__Epsilonbacteraeota; c__Campylobacteria; o__Campylobacterales; f__Helicobacteraceae; g__Helicobacter; s__uncultured_bacterium_g__Helicobacter
OTU1	15.8b±2.9	16307.4a±4730.0	900.2b±509.4	58.6b±16.8	1279.6b±794.9	22.2b±5.4	k__Bacteria; p__Proteobacteria; c__Gammaproteobacteria; o__Enterobacteriales; f__Enterobacteriaceae; g__Escherichia-Shigella; s__uncultured_bacterium_g_Escherichia-Shigella
OTU3	15395.8a±610.0	710.0b±241.1	1134.2b±769.8	6.4b±3.1	905.2b±760.2	184.4b±73.5	k__Bacteria; p__Proteobacteria; c__Deltaproteobacteria; o__Desulfovibrionales; f__Desulfovibrionaceae; g__uncultured_bacterium_f_Desulfovibrionaceae; s__uncultured_bacterium_f_Desulfovibrionaceae
OTU7	4057.4a±1703.6	40.8b±12.5	259.4b±149.1	2.4b±0.7	74.8b±51.9	143.0b±101.8	k__Bacteria; p__Actinobacteria; c__Coriobacteriia; o__Coriobacteriales; f__Atopobiaceae; g__Coriobacteriaceae_UCG-002; s__uncultured_bacterium_g_Coriobacteriaceae_UCG-002
OTU53	102.6b±32.2	0.6b±0.2	154.4b±141.3	40.8b±19.7	879.0ab±688.9	3366.8a±1535.3	k__Bacteria; p__Firmicutes; c__Erysipelotrichia; o__Erysipelotrichales; f__Erysipelotrichaceae; g__Catenibacterium; s__uncultured_bacterium_g_Catenibacterium
OTU22	643.2ab±315.6	0.2b±0.2	21.0b±11.7	3.8b±1.6	571.6ab±346.0	2206.2a±937	k__Bacteria; p__Proteobacteria; c__Deltaproteobacteria; o__Desulfovibrionales; f__Desulfovibrionaceae; g__Desulfovibrio; s__uncultured_bacterium_g_Desulfovibrio
OTU1479	3249.8a±808.5	0.2b±0.2	3.4b±2.7	1.4b±0.7	110.2b±110.2	6.4b±3.5	k__Bacteria; p__Firmicutes; c__Erysipelotrichia; o__Erysipelotrichales; f__Erysipelotrichaceae; g__Faecalibaculum; s__uncultured_bacterium_g_Faecalibaculum
OTU18	2200.8a±516.5	0b	5.0b±2.2	0.8b±0.6	106.4b±60.8	705.2b±147.1	k__Bacteria; p__Bacteroidetes; c__Bacteroidia; o__Bacteroidales; f__Muribaculaceae; g__uncultured_bacterium_f_Muribaculaceae; s__uncultured_bacterium_f_Muribaculaceae
OTU23	2446.2a±177.5	0.2b±0.2	0.8b±0.8	0.2b±0.2	21.0b±16.6	314.6b±123.1	k__Bacteria; p__Bacteroidetes; c__Bacteroidia; o__Bacteroidales; f__Muribaculaceae; g__uncultured_bacterium_f_Muribaculaceae; s__uncultured_bacterium_f_Muribaculaceae
OTU25	95.0b±19.5	0.8b±0.4	0.8b±0.6	2.4b±0.5	435.6b±260.6	1596.2a±561.3	k__Bacteria; p__Deferribacteres; c__Deferribacteres; o__Deferribacterales; f__Deferribacteraceae; g__Mucispirillum; s__Mucispirillum_schaedleri_ASF457
OTU92	1546.2a±181.0	305.4b±221.4	127.8b±80.4	3.4b±1.0	60.6b±34.9	69.0b±30.1	k__Bacteria; p__Firmicutes; c__Clostridia; o__Clostridiales; f__Ruminococcaceae; g__Ruminiclostridium_9; s__uncultured_bacterium_g_Ruminiclostridium_9
OTU49	14.4b±7.8	0b	0.4b±0.4	1.6b±0.5	59.2b±40.3	1632.4a±245.1	k__Bacteria; p__Bacteroidetes; c__Bacteroidia; o__Bacteroidales; f__Muribaculaceae; g__uncultured_bacterium_f_Muribaculaceae; s__uncultured_bacterium_f_Muribaculaceae
OTU39	1198.4a±443.1	83.6b±49.7	25.8b±11.6	2.4b±0.6	54.2b±39.6	80.2b±14.8	k__Bacteria; p__Bacteroidetes; c__Bacteroidia; o__Bacteroidales; f__Rikenellaceae; g__Rikenellaceae_RC9_gut_group; s__uncultured_bacterium_g_Rikenellaceae_RC9_gut_group
OTU79	1075.4a±376.2	110.4b±43.6	47.4b±26.5	2.4b±1.1	34.0b±19.9	63.0b±36.9	k__Bacteria; p__Firmicutes; c__Clostridia; o__Clostridiales; f__Ruminococcaceae; g__uncultured_bacterium_f_Ruminococcaceae; s__uncultured_bacterium_f_Ruminococcaceae
OTU2009	0b	638.8a±157.2	376.2ab±220.3	3.2b±1.1	175.0ab±163.6	0.6b±0.4	k__Bacteria; p__Deferribacteres; c__Deferribacteres; o__Deferribacterales; f__Deferribacteraceae; g__Mucispirillum; s__uncultured_bacterium_g_Mucispirillum
OTU48	0.2b±0.2	1084.6a±387.8	3.2b±1.3	1.0b±0.4	99.6b±95.6	0.4b±0.4	k__Bacteria; p__Firmicutes; c__Erysipelotrichia; o__Erysipelotrichales; f__Erysipelotrichaceae; g__Allobaculum; s__uncultured_bacterium_g_Allobaculum
OTU99	462.2a±133.2	0b	0.4b±0.4	1.2b±1.0	98.2b±75	578.2a±87.9	k__Bacteria; p__Bacteroidetes; c__Bacteroidia; o__Bacteroidales; f__Muribaculaceae; g__uncultured_bacterium_f_Muribaculaceae; s__uncultured_bacterium_f_Muribaculaceae
OTU54	368.2ab±82.3	2.4b±1.9	56.0ab±33.8	1.0b±0.8	252.2ab±193.1	425.4ab±58.5	k__Bacteria; p__Bacteroidetes; c__Bacteroidia; o__Bacteroidales; f__Muribaculaceae; g__uncultured_bacterium_f_Muribaculaceae; s__uncultured_bacterium_f_Muribaculaceae
OTU45	3.8b±1.1	0.8b±0.4	30.2b±16.3	11.4b±2.7	22.4b±9.8	930.8a±262.5	k__Bacteria; p__Firmicutes; c__Bacilli; o__Lactobacillales; f__Lactobacillaceae; g__Lactobacillus; s__uncultured_bacterium_g_Lactobacillus
OTU20	0.2b±0.2	815.2a±366.9	61.4b±28.3	8.2b±5.2	110.0b±46.9	0.4b±0.2	k__Bacteria; p__Actinobacteria; c__Coriobacteriia; o__Coriobacteriales; f__Atopobiaceae; g__Coriobacteriaceae_UCG-002; s__uncultured_bacterium_g_Coriobacteriaceae_UCG-002
OTU76	432.8ab±185.3	0b	1.4b±0.4	0b	3.4b±1.2	547.6a±215.3	k__Bacteria; p__Firmicutes; c__Clostridia; o__Clostridiales; f__Lachnospiraceae; g__Lachnospiraceae_NK4A136_group; s__uncultured_bacterium_g_Lachnospiraceae_NK4A136_group
OTU52	896.8a±274.9	17.6b±8.7	23.8b±12.9	0.4b±0.2	16.8b±9.7	16.6b±14.6	k__Bacteria; p__Firmicutes; c__Clostridia; o__Clostridiales; f__Ruminococcaceae; g__Oscillibacter; s__uncultured_bacterium_g_Oscillibacter
OTU50	132.6b±68.6	0.2b±0.2	2.2b±2.0	1.4b±0.7	175.8b±126.1	597.4a±130.9	k__Bacteria; p__Bacteroidetes; c__Bacteroidia; o__Bacteroidales; f__Rikenellaceae; g__Alistipes; s__uncultured_bacterium_g_Alistipes
OTU106	379.8a±113.8	0b	0b	0.4b±0.2	154.4ab±145.6	310.2a±125.9	k__Bacteria; p__Firmicutes; c__Clostridia; o__Clostridiales; f__Lachnospiraceae; g__Lachnoclostridium; s__uncultured_bacterium_g_Lachnoclostridium
OTU51	328.6ab±73	6.2b±4.3	11.6b±9.6	0.6b±0.4	116.6ab±91.6	376.0a±166.3	k__Bacteria; p__Firmicutes; c__Clostridia; o__Clostridiales; f__Lachnospiraceae; g__Blautia; s__uncultured_bacterium_g_Blautia
OTU86	10.6b±3.2	0b	0.4b±0.4	0.4b±0.4	83.6b±74.4	732.2a±107.6	k__Bacteria; p__Bacteroidetes; c__Bacteroidia; o__Bacteroidales; f__Muribaculaceae; g__uncultured_bacterium_f_Muribaculaceae; s__uncultured_bacterium_f_Muribaculaceae
OTU31	0.8b±0.8	516.8a±138.9	268.2ab±128.4	4.6b±0.5	26.4b±22.4	0.2b±0.2	k__Bacteria; p__Firmicutes; c__Erysipelotrichia; o__Erysipelotrichales; f__Erysipelotrichaceae; g__Dubosiella; s__uncultured_bacterium_g_Dubosiella
OTU59	558.4a±134.0	7.8b±3.6	7.6b±4.3	5.4b±1.7	40.4b±15.9	197.2b±76.0	k__Bacteria; p__Firmicutes; c__Clostridia; o__Clostridiales; f__Lachnospiraceae; g__Lachnospiraceae_UCG-006; s__uncultured_bacterium_g_Lachnospiraceae_UCG-006
OTU180	0b	376.0a±84.3	286.2ab±180.1	1.0b±0.8	95.6b±90.9	0b	k__Bacteria; p__Deferribacteres; c__Deferribacteres; o__Deferribacterales; f__Deferribacteraceae; g__Mucispirillum; s__uncultured_bacterium_g_Mucispirillum
OTU232	2.0b±0.5	0.2b±0.2	1.8b±1.6	739.6a±350.6	2.0b±1.4	0.2b±0.2	k__Bacteria; p__Proteobacteria; c__Alphaproteobacteria; o__Sphingomonadales; f__Sphingomonadaceae; g__Sphingomonas; s__uncultured_bacterium_g_Sphingomonas
OTU109	2.2b±0.4	0b	4.6b±4.4	729.2a±386.7	0.8b±0.6	0b	k__Bacteria; p__Proteobacteria; c__Alphaproteobacteria; o__Sphingomonadales; f__Sphingomonadaceae; g__Sphingomonas; s__uncultured_bacterium_g_Sphingomonas
OTU3666	0b	0b	551.8a±285.4	144.8ab±105.6	0.6b±0.4	0.2b±0.2	k__Bacteria; p__Proteobacteria; c__Alphaproteobacteria; o__Rhodobacterales; f__Rhodobacteraceae; g__uncultured_bacterium_f_Rhodobacteraceae; s__uncultured_bacterium_f_Rhodobacteraceae
OTU56	357.8a±85.3	3.0b±1.4	20.4b±15.1	1.0b±0.3	38.6b±29.8	202.4ab±66.6	k__Bacteria; p__Bacteroidetes; c__Bacteroidia; o__Bacteroidales; f__Muribaculaceae; g__uncultured_bacterium_f_Muribaculaceae; s__uncultured_bacterium_f_Muribaculaceae
